# Supplementary material for: Comparison of chest CT findings in nontuberculous mycobacterial diseases vs. Mycobacterium tuberculosis lung disease in HIV-negative patients with cavities
Source: PLoS One. 2017 Mar 27;12(3):e0174240. doi: 10.1371/journal.pone.0174240 (PMC5367717; doi:10.1371/journal.pone.0174240)
Supplement: S1 Appendix — (XLSX) [file pone.0174240.s002.xlsx]

## Sheet: 160515_Tb-NTM_data_�� (1)
TB vs NTM	age	sex	smoking	BMI	DM	cough	sputum	target size	target location	pleural thickness	cavitary thickest	cavitary thinnest	ratio	treeinbud	treeinbudlobe	treeinbudmargin	cavitarynodule10	noncavitarynodule10	BElocation	GGO	GGOlobe
TB	59	M	2	20.6	1	1	1	15	4	0	7	4	1.75	4	1	2	0	0	2356	0	0
TB	69	F	2	22.79	1	1	1	19	1	0	11	2	5.5	123	3	1	0	2	0	0	0
TB	82	M	1	18.3	0	1	1	17	1	0	5	4	1.25	1	1	1	6	0	0	0	0
TB	79	F	2	21.1	0	1	0	18	6	1	8	2	4	2456	4	2	0	4	0	0	0
TB	75	M	2	23.4	1	0	0	18	6	0	5	2	2.5	123456	6	1	2	0	0	0	0
TB	64	M	1	19.96	0	1	1	16	4	1	6	2	3	1	1	2	3	4	0	0	0
TB	76	M	0	20.72	0	0	0	10	6	0	6	2	3	6	1	2	0	0	0	0	0
TB	46	M	1		0	1	1	12	1	0	9	3	3	16	2	2	0	1	3	0	0
TB	55	F	1	22.27	0	1	1	16	1	0	6	3	2	1	1	2	0	0	0	0	0
TB	58	M	1	20.8	0	0	0	14	3	0	5	2	2.5	13	2	2	0	3	1	0	0
TB	64	M	0	21.9	0	1	1	14	6	0	6	2	3	456	3	2	4	0	0	0	0
TB	59	M	2	23.7	0	0	0	15	4	0	8	2	4	34	2	2	0	0	0	0	0
TB	60	M	2	27	0	1	0	16	1	0	7	1	7	1	1	2	0	0	0	0	0
TB	60	M	0	25	1	1	1	16	1	0	12	3	4	123456	6	1	5	5	0	0	0
TB	51	F	0	21.1	0	1	1	13	6	0	5	4	1.25	456	3	2	1	2	0	1	1
TB	47	F	0	21.5	1	1	0	17	1	0	6	2	3	124	3	2	1	0	0	0	0
TB	52	F	0	24.8	0	1	1	16	1	0	8	2	4	1	1	1	0	1	0	0	0
TB	65	F	0	21	0	1	1	15	3	0	4	1	4	123	3	1	0	0	2	3	1
TB	48	F	0	21	0	0	0	16	6	0	6	2	3	0	0		0	0	0	0	0
TB	55	F	0		0	0	0	12	6	0	4	3	1.33333	0	0		0	0	0	0	0
TB	80	F	0	19.6	0	0	0	15	4	0	7	5	1.4	123456	6	1	0	8	0	0	0
NTM	76	M	0	28	0	0	1	14	4	0	8	3	2.67	14	2	1	0	2	0	0	0
NTM	60	F	2	21.5	0	0	0	17	2	0	8	2	4	12356	5	1	2	0	124	0	0
NTM	62	M	2		0	1	1	18	5	0	3	2	1.5	12356	5	1	5	2	123456	23	0
NTM	67	M	1	18.1	0	0	0	13	6	0	7	3	2.33	123456	6	2	0	1	0	36	0
NTM	67	F	2	22	0	1	1	11	3	1	2	1	2	123456	6	1	3	1	123456	6	0
NTM	39	M	0	22	0	1	1	13	3	0	6	2	3	3	1	2	0	0	0	0	0
NTM	61	F	2	21.5	0	1	1	14	1	0	2	3	0.67	1235	4	1	0	0	125	0	0
NTM	70	M	2	19.6	1	1	1	15	5	0	6	2	3	123456	6	1	4	2	125	0	0
NTM	50	F	2	22.8	0	1	1	10	3	0	4	2	2	123456	6	1	1	3	1235	0	0
NTM	50	F	2	22.3	0	1	1	11	1	0	5	4	1.25	123	3	1	0	0	0	0	0
NTM	58	M	2	19.48	0	1	1	16	3	0	5	3	1.67	12356	5	2	0	0	123456	0	0
NTM	52	F	2	20.23	0	1	1	14	1	0	2	2	1	123456	6	1	2	1	12	0	0
NTM	48	F	2	24.7	0	1	1	10	1	0	2	2	1	123456	6	1	2	2	25	0	0
NTM	68	F	2	16.7	0	1	1	17	2	1	6	2	3	123456	6	2	1	1	2456	0	0
NTM	94	M	1		0	0	0	17	4	0	6	3	2	36	2	1	0	4	13	0	0
NTM	26	F	2	12.54	0	0	0	15	1	0	2	2	1	1	1	1	3	1	0	0	0
NTM	56	F	2	17.65	0	1	1	8	1	0	3	2	1.5	1235	4	1	4	0	23	0	0
NTM	73	M	2	20.92	0	1	1	17	1	1	5	2	2.5	3	1	1	2	1	125	23	0
NTM	73	M	1	18.8	0	1	0	18	4	1	4	2	2	123456	6	1	0	0	123456	0	0
NTM	59	F	2	21.06	0	0	0	14	6	0	3	2	1.5	256	3	1	0	0	5	0	0
NTM	63	F	2		0	1	1	15	3	0	4	3	1.33	123	3	2	2	1	2	0	0
NTM	40	F	1	20.44	0	0	0	12	4	0	10	2	5	4	1	2	0	0	0	0	0
TB	71	F	2	22.8	1	1	1	22	4	0	12	3	4	14	2	1	1	0	0	0	0
TB	30	M	0		0	1	1	30	3	0	3	8	0.38	3	1	2	0	0	0	1	1
TB	52	F	2	21.62	0	1	1	36	3	0	20	5	4	13	2	2	0	1	2	0	0
TB	68	F	2	14.1	0	1	1	23	4	1	2	2	1	123456	6	2	0	4	24	3	1
TB	91	M	2	23.9	0	1	1	33	3	0	13	3	4.33	1236	4	2	0	0	1	0	0
TB	61	M	2		0	1	1	38	1	1	2	2	1	1	1	2	1	1	1	0	0
TB	43	F	1	21.6	0	0	0	32	6	0	17	7	2.43	46	2	2	1	1	0	0	0
TB	67	F	2	21.8	1	1	1	32	6	0	2	2	1	123456	6	1	1	4	46	0	0
TB	61	M	0	21	1	1	1	30	4	0	8	5	1.6	4	1	1	1	3	0	0	0
TB	68	M	0	26.8	0	0	1	33	1	0	14	4	3.5	1	1	2	0	1	0	0	0
TB	70	F	2	29.2	1	1	1	36	3	0	12	3	4	36	2	2	8	3	0	0	0
TB	62	M	0	19.75	1	0	0	34	1	0	7	2	3.5	13	2	2	1	1	0	0	0
TB	64	M	1	25.4	0	1	1	24	4	0	8	5	1.6	1456	4	2	1	0	0	0	0
TB	50	F	2	24.16	1	1	0	30	3	0	8	2	4	3	1	2	5	1	3	0	0
TB	42	M	0	18.6	1	0	0	39	1	0	8	2	4	123	3	2	3	0	0	0	0
TB	62	M	0	23.3	1	1	1	36	4	0	12	4	3	4	1	2	2	1	0	134	3
TB	47	F	2	25.34	1	0	0	30	6	0	17	2	8.5	6	1	2	0	0	0	0	0
TB	66	F	2	20.02	1	1	1	22	3	0	6	4	1.5	123456	6	2	4	0	0	0	0
TB	56	M	0	25.28	1	1	1	38	1	0	8	3	2.67	12346	5	2	13	11	0	0	0
TB	57	M	0	13.8	0	0	0	39	1	0	13	2	6.5	13	2	2	3	1	0	0	0
TB	55	M	0		0	1	1	32	1	1	9	3	3	123456	6	1	3	12	0	36	2
TB	47	F	2	20.7	0	1	1	22	4	0	4	2	2	145	3	2	2	1	56	0	0
TB	54	M	0	22.49	0	1	1	33	1	0	7	3	2.33	123	3	2	1	2	1	123	3
TB	68	M	1	22.2	0	0	0	20	1	0	12	4	3	123456	6	2	3	4	0	0	0
TB	50	M	1	26.05	1	1	0	30	1	0	16	4	4	14	2	2	5	8	0	0	0
TB	44	F	2	26.33	0	0	0	37	6	0	13	8	1.63	146	3	2	0	4	1	0	0
TB	74	F	2	22.93	0	1	1	33	3	1	8	3	2.67	3	1	2	3	2	0	3	1
TB	64	M	0		1	0	0	25	4	0	15	5	3	34	2	2	0	0	0	0	0
TB	60	F	2	19.33	1	0	0	22	6	0	12	5	2.4	1236	4	2	3	3	26	0	0
TB	44	M	1	22.22	0	1	1	35	1	1	7	1	7	1345	4	2	0	0	1	0	0
TB	67	F	2	22.04	0	0	0	26	6	0	7	3	2.33	123456	6	2	0	5	6	0	0
TB	53	M	0	23.75	1	0	0	28	2	0	10	3	3.33	12	2	2	2	0	0	0	0
TB	58	M	0	23.2	0	0	0	30	4	0	10	3	3.33	4	1	2	1	2	0	0	0
TB	70	M	2	20.53	1	1	1	30	3	0	6	2	3	23	2	2	2	1	0	0	0
TB	63	M	0	17.18	1	0	0	33	1	0	12	8	1.5	1	1	2	0	4	0	1	1
TB	60	M	0	21.41	1	0	0	26	1	0	6	2	3	1	1	2	0	2	0	0	0
TB	65	F	2	17.93	0	1	1	30	3	0	10	3	3.33	2356	4	2	3	2	23456	3	1
TB	47	F	2	19.78	0	1	1	22	3	0	#NULL!	2	#NULL!	123456	6	2	3	1	256	0	0
TB	60	F	2	18.98	0	1	1	26	1	0	6	3	2	123456	6	2	2	9	13	0	0
TB	48	F	2	21.48	0	1	1	27	6	0	12	3	4	6	1	2	4	2	0	0	0
TB	74	M	1	21.32	0	0	0	26	1	0	13	2	6.5	1	1	2	1	1	0	0	0
TB	37	F	2	18.53	1	1	1	34	4	0	8	4	2	45	2	2	8	1	0	0	0
TB	56	M	1	24.7	0	1	1	24	4	0	9	4	2.25	4	1	2	0	0	0	0	0
TB	63	M	0	25.6	1	0	0	34	3	0	14	8	1.75	3	1	2	0	1	0	0	0
TB	60	M	1	17.4	1	0	0	33	1	0	11	3	3.66667	1256	4	2	0	1	0	0	0
TB	64	M	2	19.54	0	0	0	37	6	1	14	3	4.66667	0	0		0	0	0	0	0
TB	57	M	1	22	0	1	1	37	1	0	9	1	9	123	3	2	2	2	0	0	0
TB	61	M	2	24.8	1	0	1	34	1	0	4	1	4	123456	6	2	3	0	4	0	0
TB	57	M	1	23	0	1	1	21	1	0	12	3	4	14	2	2	0	4	0	0	0
TB	59	M	1	21.3	0	0	0	21	1	0	6	3	2	1	1	2	0	0	0	0	0
TB	56	M	1	25.7	0	1	0	39	1	0	19	10	1.9	12	2	2	1	0	0	1	1
TB	59	M	2	26.5	1	1	1	31	1	0	11	3	3.66667	13	2	2	5	0	0	0	0
TB	63	M	0	18.6	0	0	0	30	1	0	9	2	4.5	13	2	1	0	0	0	13	2
TB	60	M	1	21.6	1	1	1	28	4	0	5	1	5	14	2	2	6	5	0	0	0
TB	58	M	1	21.8	0	1	0	38	1	1	18	3	6	12	2	2	1	3	0	0	0
TB	59	M	0	29.3	1	1	1	37	4	0	21	8	2.625	4	1	1	0	0	0	4	1
TB	61	M	0	22.2	0	0	0	28	4	0	6	2	3	12456	5	2	0	0	45	0	0
TB	61	M	1	21	0	0	1	32	1	0	20	2	10	1	1	2	0	0	0	0	0
TB	73	F	0	26.8	1	1	1	38	1	0	5	1	5	123456	6	2	10	9	2	0	0
TB	44	F	2	25	0	1	0	25	1	0	11	4	2.75	1	1	2	0	1	0	0	0
TB	58	F	0	20.9	0	1	1	24	3	0	11	3	3.66667	13	2	2	0	0	4	0	0
TB	48	F	0	20	0	0	0	20	4	0	5	3	1.66667	123456	6	1	10	4	35	0	0
TB	50	F	0	21.5	0	0	1	26	3	0	12	2	6	133	2	1	0	0	0	0	0
TB	69	F	2	19.4	0	0	0	20	1	0	8	1	8	12356	5	2	0	0	6	0	0
TB	64	F	2	21.8	0	0	0	37	3	1	9	3	3	2356	4	2	6	6	0	0	0
TB	45	F	2	21.6	0	1	1	32	4	0	16	4	4	4	1	1	0	0	0	4	1
NTM	64	F	0	12.6	0	1	1	24	1	1	3	2	1.5	12356	5	1	2	1	1236	16	0
NTM	63	F	2	19.6	0	1	1	34	1	0	8	3	2.67	12356	5	1	1	1	1245	1	0
NTM	60	F	2	15.5	0	1	0	25	1	0	4	2	2	123456	6	1	9	2	235	0	0
NTM	81	M	2		0	1	1	36	1	1	9	3	3	1	1	2	0	0	1346	0	0
NTM	45	F	2	23.3	0	1	1	21	2	1	7	4	1.75	123	3	1	1	2	2	0	0
NTM	62	M	1	23.9	0	1	0	32	4	1	3	2	1.5	4	1	2	0	0	0	0	0
NTM	63	M	2	22.1	0	1	1	27	1	1	7	2	3.5	123456	6	1	0	2	235	0	0
NTM	55	M	1	21.4	0	1	1	23	1	1	4	3	1.33	1	1	1	0	0	5	0	0
NTM	54	F	2	18.8	0	0	0	38	4	1	10	3	3.33	146	3	1	1	1	1345	6	0
NTM	36	M	1	21.9	0	1	1	30	1	0	3	1	3	14	2	2	0	1	1	0	0
NTM	86	M	2	19.8	0	1	0	23	6	0	8	5	1.6	123456	6	1	1	3	12356	6	0
NTM	43	M	1	20.4	0	1	0	31	4	0	4	1	4	1234	4	2	2	1	13	1234	0
NTM	41	M	1	16.6	0	1	0	37	1	1	9	5	1.8	14	2	1	1	2	0	124	0
NTM	56	M	1	26.4	0	1	1	20	2	1	7	1	7	12356	5	1	0	0	25	0	0
NTM	85	F	2	22.1	0	1	1	23	5	1	5	2	2.5	123456	6	1	1	2	12356	0	0
NTM	63	F	1	15.8	0	0	0	29	4	1	6	2	3	4	1	1	1	10	14	0	0
NTM	38	F	2	18.4	0	1	1	24	6	0	6	2	3	12356	5	1	0	0	2356	0	0
NTM	68	M	1	19.5	0	1	1	20	1	1	10	3	3.33	1	1	1	3	0	0	1236	0
NTM	56	F	2	16.9	0	1	1	33	4	1	4	2	2	3456	4	1	3	1	2356	0	0
NTM	53	M	2	21.3	1	1	1	33	2	0	8	2	4	234	3	1	3	0	124	23	0
NTM	58	M	2	26.2	1	1	1	24	3	1	6	3	2	3	1	1	0	0	123456	0	0
NTM	58	M	0		0	1	0	32	1	0	9	3	3	13	2	1	1	1	1	0	0
NTM	63	M	1	21.4	0	0	0	36	4	1	3	2	1.5	56	2	1	0	0	4	0	0
NTM	43	F	2	19.6	0	1	1	22	1	0	2	1	2	12	2	1	2	0	12	0	0
NTM	38	M	2	23.2	0	1	1	21	1	0	3	2	1.5	1	1	2	0	0	1	0	0
NTM	76	M	1	20.1	0	1	1	24	1	1	6	2	3	14	2	1	0	0	1	0	0
NTM	65	M	1	20.2	0	1	0	25	3	1	13	6	2.17	123456	6	1	3	5	123	0	0
NTM	53	F	2	17.32	0	1	1	21	1	0	2	2	1	123456	6	1	2	4	12356	0	0
NTM	71	M	2	16.1	0	1	1	24	4	1	8	4	2	14	2	1	1	0	0	0	0
NTM	66	M	0	16.1	0	0	0	27	3	1	10	2	5	123456	6	2	5	3	5	0	0
NTM	65	F	2	15.2	0	1	1	31	4	1	2	2	1	123456	6	1	0	0	123456	45	0
NTM	52	F	2	21.9	0	0	0	25	1	0	6	4	1.5	14	2	1	0	0	0	0	0
NTM	46	F	2	22	0	0	0	22	1	0	8	3	2.67	1	1	2	0	0	0	0	0
NTM	46	M	1	18.2	0	1	1	23	1	0	9	3	3	0	0	1	9	3	123456	0	0
NTM	56	M	2	18.6	0	1	1	32	4	1	3	2	1.5	126	3	1	2	0	123456	0	0
NTM	52	F	2	16.2	0	1	1	23	1	1	8	3	2.67	123456	6	2	1	3	123456	0	0
NTM	43	F	2	19.4	0	1	1	23	4	0	7	2	3.5	234	3	1	2	0	1236	0	0
NTM	74	M	0	26	0	1	1	23	1	0	7	3	2.33	14	2	1	0	3	0	0	0
NTM	32	F	2	20.1	0	1	1	25	3	0	8	3	2.67	23	2	1	0	0	0	0	0
NTM	68	M	2	19.1	0	1	1	20	1	1	3	2	1.5	1245	4	1	1	0	25	0	0
NTM	70	F	2	21.8	0	1	1	21	1	1	6	2	3	123	3	2	0	0	23	3	0
NTM	38	F	2	18.73	0	1	1	34	1	0	5	2	2.5	1	1	1	0	0	0	0	0
NTM	72	F	1	22.43	0	0	0	21	3	1	5	3	1.67	3	1	1	0	0	3	0	0
NTM	65	M	1	18.1	0	1	1	36	3	1	8	2	4	23	2	1	0	0	13	2	0
NTM	59	M	2	19.03	0	1	1	23	2	1	5	2	2.5	123456	6	1			123	0	0
NTM	83	F	2	21.8	1	0	0	23	3	1	5	3	1.67	123456	6	1	1	0	123456	0	0
NTM	52	F	2	18.4	0	1	1	32	3	0	3	2	1.5	123	3	1	1	0	23	0	0
NTM	43	F	2	22.5	0	1	1	22	1	1	8	2	4	1245	4	1	1	1	25	0	0
NTM	74	M	1	21.5	0	1	0	23	3	0	7	5	1.4	124	3	1	0	0	1234	0	0
NTM	50	F	2		0	1	1	33	3	0	5	4	1.25	3	1	1	2	1	3	0	0
NTM	85	M	1		0	1	1	27	3	1	11	5	2.2	123456	6	1	1	0	1	0	0
NTM	71	M	0	18.7	0	0	0	26	3	1	6	3	2	3	1	1	0	2	3	0	0
NTM	63	F	2	19.55	0	1	1	22	1	0	3	2	1.5	123456	6	2	7	0	2356	0	0
NTM	33	M	0	27.18	0	1	0	23	1	0	3	2	1.5	1	1	1	0	0	0	0	0
NTM	76	M	2	19.53	0	1	1	38	6	1	2	4	0.5	356	3	1	0	0	25	23456	0
NTM	71	M	1	16.6	0	1	1	33	5	1	7	4	1.75	123456	6	1	3	0	123456	0	0
NTM	70	F	2	21.18	0	1	0	20	1	0	6	4	1.5	12346	5	2	1	1	0	0	0
NTM	82	M	1	19.23	1	1	1	28	6	0	2	2	1	36	2	2	3	0	0	0	0
NTM	59	M	2	23.6	0	1	0	25	1	1	9	3	3	14	2	2	1	1	1	0	0
NTM	74	M	1	20.24	1	1	1	33	1	0	12	3	4	1	1	2	2	0	0	0	0
NTM	66	F	2	17.1	0	1	1	33	1	1	9	6	1.5	1	1	2	0	0	0	0	0
NTM	59	F	2	17.07	0	1	1	24	6	1	4	3	1.33	123456	6	2	1	0	0	0	0
NTM	56	F	2	21.56	0	1	1	34	6	1	14	6	2.33	36	2	2	4	0	0	16	2
NTM	78	F	2	22.22	0	1	1	24	3	0	7	5	1.4	0	0	1	2	0	0	0	0
NTM	73	M	0	22.3	0	1	1	35	1	1	9	3	3	12346	5	2	4	0	13	23	2
TB	52	M	0	21.6	1	1	1	55	4	1	18	3	6	4	1	2	5	2	0	0	0
TB	49	M	1	25.3	0	1	1	41	3	0	16	3	5.33	23	2	2	0	3	0	0	0
TB	61	M	0	24.66	0	1	0	43	1	1	23	3	7.67	123	3	1	0	5	0	3	1
TB	57	M	2	21.3	1	1	1	46	6	0	21	3	7	123456	6	2	1	0	0	0	0
TB	65	M	0		0	1	1	42	6	0	15	4	3.75	6	1	2	2	0	0	0	0
TB	50	F	2	22.7	0	1	1	47	3	0	9	4	2.25	134	3	2	2	2	3	0	0
TB	52	M	1	16.4	0	1	1	53	1	1	7	4	1.75	123456	6	2	10	5	14	23456	5
TB	71	M	1	21.08	0	0	0	42	1	0	14	6	2.33	123456	6	2	2	3	0	0	0
TB	67	M	0	22.9	0	0	0	47	4	1	25	4	6.25	1456	4	2	2	3	0	0	0
TB	57	M	0	24.51	0	1	1	55	1	0	25	3	8.33	123456	6	1	0	0	0	2	1
TB	41	F	1	29.27	1	1	0	44	4	0	6	2	3	456	3	2	0	0	0	456	3
TB	80	M	1	27.05	0	0	0	57	3	0	10	3	3.33	1346	4	2	7	0	0	0	0
TB	65	M	2	20.85	0	0	0	48	4	1	7	5	1.4	1456	4	2	3	3	0	0	0
TB	73	M	1	23.01	1	0	0	40	4	1	4	3	1.33	23456	5	1	0	0	2346	0	0
TB	42	M	1	23.45	0	1	1	57	1	1	5	2	2.5	123456	6	2	16	4	0	0	0
TB	71	M	1	20.28	1	1	1	57	4	1	16	4	4	456	3	2	0	1	0	456	3
TB	48	M	2	22.6	0	1	1	43	1	1	17	9	1.89	123	3	2	0	0	0	6	1
TB	67	M	1	24.62	1	0	0	50	1	0	7	5	1.4	1	1	2	0	1	0	1	1
TB	67	M	1	22.05	1	1	1	52	1	1	7	2	3.5	1	1	2	4	0	0	1	1
TB	64	M	0	21.7	0	1	1	55	1	0	17	2	8.5	13	2	2	3	3	0	0	0
TB	63	M	2	23	0	1	0	44	4	1	5	2	2.5	456	3	2	2	1	0	0	0
TB	59	M	2	16	0	1	1	47	6	0	11	2	5.5	123456	6	2	9	0	0	0	0
TB	62	M	0	21	1	1	0	42	6	1	15	4	3.75	5	1		0	0	0	5	1
TB	69	F	0	25.2	1	0	0	42	3	0	9	4	2.25	123	3	2	1	0	0	0	0
TB	61	F	0	16.2	0	1	0	42	1	1	15	6	2.5	123	3	2	0	0	123	0	0
TB	58	F	0	21.5	0	0	0	57	6	0	8	2	4	1456	4	2	3	1	145	0	0
TB	54	F	0	21.2	0	1	1	52	1	1	4	2	2	123456	6	2	7	1	135	0	0
TB	79	F	0	21	1	0	0	45	1	0	12	3	4	1234	4	2	6	1	245	0	0
TB	90	F	0	23.8	0	1	0	44	1	1	20	4	5	123	3	2	3	2	0	0	0
NTM	65	M	0	19.6	0	1	1	53	1	1	10	2	5	123	3	1	0	4	0	23	0
NTM	67	F	2	19.3	0	1	0	56	4	1	6	2	3	123456	6	1	0	1	123456	0	0
NTM	60	M	2		0	1	1	48	6	1	9	6	1.5	123456	6	1	1	1	13	0	0
NTM	62	M	2	19.5	1	1	0	41	1	1	10	3	3.33	1236	4	2	0	0	123456	236	0
NTM	70	M	1	16.9	0	1	1	55	3	1	8	3	2.67	0	0	1	0	0	1	3	0
NTM	66	M	1	19.1	0	1	1	41	1	1	12	2	6	136	3	2	0	0	14	0	0
NTM	68	M	2		0	1	1	40	1	1	3	2	1.5	13456	5	2	0	0	123	0	0
NTM	42	M	1	20.2	0	0	0	53	1	1	12	3	4	123456	6	1	7	3	14	0	0
NTM	61	M	1	20.6	0	1	1	43	1	1	3	2	1.5	123456	6	2	3	0	14	0	0
NTM	63	F	2	19.1	0	1	1	47	1	1	3	1	3	123456	6	1	7	0	1235	0	0
NTM	55	F	2	17.5	0	1	1	48	6	1	8	5	1.6	16	2	1	0	0	4	0	0
NTM	76	M	0	16.2	0	0	0	47	4	1	5	2	2.5	45	2	1	1	0	124	0	0
NTM	52	F	2	12.9	0	1	1	52	3	1	10	2	5	1235	4	1	3	0	2	3	0
NTM	68	M	2	25.1	0	1	1	51	1	1	8	2	4	1	1	1	5	1	0	0	0
NTM	54	M	1	21.9	1	1	0	58	3	1	18	4	4.5	3	1	1	1	0	0	3	0
NTM	60	M	1	19.8	0	1	1	41	6	1	3	5	0.6	1236	4	2	5	2	45	0	0
NTM	30	M	1	20.4	0	1	1	42	4	1	5	2	2.5	456	3	1	2	0	4	1456	0
NTM	38	M	2		0	1	1	41	1	1	7	3	2.33	13	2	1	2	3	1	0	0
NTM	73	M	1	19.3	1	1	1	57	4	1	12	4	3	14	2	1	0	0	5	0	0
NTM	65	F	2	21.5	0	0	0	55	3	0	8	2	4	236	3	1	0	0	2	0	0
NTM	71	M	1	24.06	0	0	1	40	1	1	11	1	11	123456	6	1	2	1	1245	0	0
NTM	45	M	1	29.4	0	1	1	53	3	1	10	3	3.33	123456	6	1	1	0	1236	2536	0
NTM	60	M	1		0	1	1	40	3	0	3	2	1.5	1346	4	1	4	0	123456	6	0
NTM	68	M	0	21.97	1	1	0	52	1	1	11	3	3.67	123456	6	1	1	8	12345	0	0
NTM	71	M	1	22.3	0	1	1	48	3	1	21	7	3	23	2	1	6	0	123	0	0
NTM	51	M	1	23.13	0	1	1	49	4	1	7	4	1.75	1456	4	1	2	0	456	456	0
NTM	69	M	1	23.08	0	1	1	41	3	1	7	2	3.5	13	2	1	0	0	3	0	0
NTM	71	M	2	23.26	1	1	0	46	4	1	19	5	3.8	4	1	2	1	3	0	0	0
NTM	68	M	2		1	0	0	43	4	1	14	3	4.67	34	2	2	0	1	0	0	0
NTM	67	M	1	18.5	1	1	1	41	4	1	6	2	3	0	0	1	0	0	0	0	0
NTM	73	M	2	16.4	0	1	1	45	3	0	4	3	1.33	3	1	2	3	0	4	3	0
TB	65	M	1	25.46	1	1	1	70	4	1	20	7	2.86	123456	6	2	4	2	0	0	0
TB	66	F	1	14.2	0	0	0	84	1	1	21	3	7	123	3	2	1	0	0	0	0
TB	70	M	1	20.8	1	1	1	85	4	1	21	6	3.5	4	1	2	0	0	0	1456	0
TB	55	M	1	25.57	0	1	1	62	3	0	10	5	2	3	1	2	0	0	0	0	0
TB	68	M	1	20.08	1	1	1	79	6	1	13	9	1.44	56	2	1	3	0	0	56	2
TB	58	M	0	19.7	0	0	0	62	3	1	22	3	7.33333	3	1	2	0	0	0	0	0
TB	58	M	1	21.1	0	1	1	100	4	0	24	3	8	123456	6	2	2	4	0	0	0
TB	56	M	1	20.9	0	1	1	94	1	0	21	4	5.25	1234	4	1	0	0	0	0	0
TB	69	F	0	21.5	1	1	0	64	4	0	19	6	3.16667	456	3	2	0	0	0	4	1
TB	71	F	0	27.1	1	1	0	64	4	0	22	2	11	456	3	2	0	1	0	0	0
TB	45	F	1	22	0	1	0	70	4	1	14	3	4.66667	146	3	2	4	0	0	0	0
TB	72	M	1	20.2	0	1	1	64	1	1	14	3	4.66667	12345	5	2	0	0	6	123	3
NTM	70	M	0	22.3	1	1	1	61	4	1	15	5	3	456	3	1	0	0	1456	1346	0
NTM	66	M	1	18.4	0	1	1	64	4	1	8	4	2	123456	6	2	0	1	145	0	0
NTM	45	M	1	20.8	0	1	0	61	1	1	10	3	3.33	12	2	1	0	0	134	234	0
NTM	69	M	1	21.2	0	1	1	68	4	1	4	3	1.33	123456	6	2	8	6	145	6	0
NTM	85	M	2	17.94	0	1	1	69	1	1	6	3	2	456	3	1	1	1	1234	0	0
NTM	74	M	1	21.1	0	1	1	98	4	1	10	3	3.33	45	2	1	0	0	0	4	0
NTM	52	M	1	22.1	0	1	1	73	1	1	8	2	4	125	3	1	4	0	12	0	0
NTM	67	M	0	21.8	0	1	1	65	4	1	12	4	3	4	1	2	2	3	1	0	0
NTM	68	M	1	22.4	0	1	1	62	4	1	18	3	6	1456	4	2	1	5	4	0	0
NTM	52	F	2	22.6	0	1	1	68	1	1	8	2	4	123456	6	1	2	0	12345	0	0
